# Supplementary material for: Serum FSH as a Useful Marker for the Differential Diagnosis of Ovarian Granulosa Cell Tumors
Source: Cancers (Basel). 2022 Sep 15;14(18):4480. doi: 10.3390/cancers14184480 (PMC9496984; doi:10.3390/cancers14184480)
Supplement: Supplementary file 1 [file cancers-14-04480-s001.zip]

Archive with 1 entries (1 files):
- cancers-1880175-supplementary.pdf
